# Supplementary material for: A mosquito salivary protein-driven influx of myeloid cells facilitates flavivirus transmission
Source: EMBO J. 2024 Feb 20;43(9):2. doi: 10.1038/s44318-024-00056-x (PMC11066113; doi:10.1038/s44318-024-00056-x)
Supplement: Supplementary file 2 — Source Data Fig. 1 [file 44318_2024_56_MOESM2_ESM.zip]

Archive with 34 entries (22 files):
- Fig 1/Fig 1A/
- Fig 1/Fig 1A/Combined SDS-PAGE images with splice sites indicated by vertical dashed lines.png
- Fig 1/Fig 1A/SDS-PAGE-1.tif
- Fig 1/Fig 1A/SDS-PAGE-2.tif
- Fig 1/Fig 1A/SDS-PAGE-3.tif
- Fig 1/Fig 1B/
- Fig 1/Fig 1B/1+3.png
- Fig 1/Fig 1B/2.png
- Fig 1/Fig 1B/4+6.png
- Fig 1/Fig 1B/5.png
- Fig 1/Fig 1B/7.png
- Fig 1/Fig 1B/8.png
- Fig 1/Fig 1B/Combined WB images with splice sites indicated by vertical dashed lines.tif
- Fig 1/Fig 1C/
- Fig 1/Fig 1C/Fig 1C.xlsx
- Fig 1/Fig 1D/
- Fig 1/Fig 1D/Fig 1D.xlsx
- Fig 1/Fig 1E/
- Fig 1/Fig 1E/Fig 1E.xlsx
- Fig 1/Fig 1F/
- Fig 1/Fig 1F/Fig 1F.xlsx
- Fig 1/Fig 1G/
- Fig 1/Fig 1G/Fig 1G.xlsx
- Fig 1/Fig 1H/
- Fig 1/Fig 1H/Fig 1H.xlsx
- Fig 1/Fig 1I/
- Fig 1/Fig 1I/Fig 1I.xlsx
- Fig 1/Fig 1J/
- Fig 1/Fig 1J/AaNRP-dsRNA SG image.tif
- Fig 1/Fig 1J/GFP-dsRNA SG image.tif
- Fig 1/Fig 1K/
- Fig 1/Fig 1K/Fig 1K.xlsx
- Fig 1/Fig 1L/
- Fig 1/Fig 1L/Fig 1L.xlsx
