# Supplementary material for: A mosquito salivary protein-driven influx of myeloid cells facilitates flavivirus transmission
Source: EMBO J. 2024 Feb 20;43(9):2. doi: 10.1038/s44318-024-00056-x (PMC11066113; doi:10.1038/s44318-024-00056-x)
Supplement: Supplementary file 2 — Source Data Fig. 1 [file 44318_2024_56_MOESM2_ESM.zip › Fig 1/Fig 1C/Fig 1C.xlsx]

## Sheet: Sheet1
Figure 1C
Neutrophil Influx 4 h
	Control	AAEL006347	AAEL006485	AAEL006424	AAEL003182	AAEL000749	AAEL006417	AAEL010235	AAEL000726	AAEL000556	AAEL006096	AAEL002704	AAEL005672	AAEL007420	AAEL000533	AAEL010228	AAEL003600	AAEL003053	AAEL003601	AAEL013532	AAEL009524	AAEL013029	AAEL011510	AAEL007986	AAEL002693	AAEL006423	AAEL003584	AAEL006406	AAEL007394	AAEL006351
	1.07024	0.226466	0.227082	1.49239	2.85079	1.33199	0.886609	0.956693	0.153945	0.70082	0.225356	0.503302	1.04563	0.651336	0.338248	0.144655	0.380666	0.191299	0.525253	0.441612	0.109175	0.344206	0.387623	0.0710999	0.730295	0.250751	0.91557	0.718136	4.40554	0.840209
	0.499219	0.597243	0.345761	2.09069	1.54	1.57109	0.458976	0.667682	0.478438	0.16533	0.261352	0.501219	0.378203	0.77675	0.189464	0.147372	0.834693	0.28194	0.61053	0.558209	0.117936	0.18341	0.136495	0.0552341	0.785753	0.388577	0.333333	1.51707	5.30336	0.315561
	0.990422	1.02833	0.466931	1.27778	2.23	0.741091	1.16662	0.575497	0.726314	0.366781	0.0895433	0.273964	0.139689	0.713187	0.383622	0.077681	0.418911	0.152164	0.624984	0.368271	0.158206	0.478509	0.201058	0.0911332	0.32082	1.15465	0.359609	0.742602	3.94514	0.859719
	0.570848
