# Supplementary material for: A mosquito salivary protein-driven influx of myeloid cells facilitates flavivirus transmission
Source: EMBO J. 2024 Feb 20;43(9):2. doi: 10.1038/s44318-024-00056-x (PMC11066113; doi:10.1038/s44318-024-00056-x)
Supplement: Supplementary file 2 — Source Data Fig. 1 [file 44318_2024_56_MOESM2_ESM.zip › Fig 1/Fig 1D/Fig 1D.xlsx]

## Sheet: Sheet1
Figure 1D
		PBS				NIC				hiAaNRP				AaNRP				Saliva
	4 h	0.21	0.72	0.26	1.08	0.39	0.25	0.24	1.03	0.31	0.48	0.83	0.74	3.82	5.81	4.94	5.13	3.38	3.7	2.1	3.56
	12 h	0.6	1.27	0.77	0.71	0.64	0.65	0.68	1.21	1.29	0.56	0.95	0.52	6.91	6.76	5.6	4.89	3.32	3.54	2.98	3.62
	24 h	0.67	0.55	0.78	0.82	0.91	0.58	0.68	0.77	0.59	0.75	0.73	0.81	2.81	2.87	2.65	2.66	2.39	1.92	2.1	2.59
	48 h	0.56	0.5	0.26	0.26	0.39	0.25	0.24	0.52	0.31	0.48	0.83	0.28	0.59	0.42	0.64	0.51	0.23	0.43	0.37	0.5
