# Supplementary material for: A mosquito salivary protein-driven influx of myeloid cells facilitates flavivirus transmission
Source: EMBO J. 2024 Feb 20;43(9):2. doi: 10.1038/s44318-024-00056-x (PMC11066113; doi:10.1038/s44318-024-00056-x)
Supplement: Supplementary file 2 — Source Data Fig. 1 [file 44318_2024_56_MOESM2_ESM.zip › Fig 1/Fig 1E/Fig 1E.xlsx]

## Sheet: Sheet1
Figure 1E (i)
Monocyte 6 h
	PBS	NIC	hiAaNRP	AaNRP	Saliva
	0.42	0.166	0.5	2.4	0.79
	0.6	0.66	0.196	1.77	1.43
	0.28	0.34	0.46	3.12	1.11
	0.34	0.58	0.54	2.92	1.6
Figure 1E (ii)
Macrophage 6 h
	PBS	NIC	hiAaNRP	AaNRP	Saliva
	2.22	1.49	1.18	6.63	3.96
	1.47	1.95	2.52	5.29	5.2
	1.42	1.86	0.93	8.51	5.79
	1.19	2.3	2.21	5.39	3.55
Figure 1E (iii)
Dendritic Cell 6 h	PBS	NIC	hiAaNRP	AaNRP	Saliva
	0.38	0.44	0.45	2.07	1.53
	0.3	0.52	0.35	2.84	2.05
	0.46	0.56	0.41	2.51	1.23
	0.5	0.3	0.38	3.51	1.89
