# Supplementary material for: A mosquito salivary protein-driven influx of myeloid cells facilitates flavivirus transmission
Source: EMBO J. 2024 Feb 20;43(9):2. doi: 10.1038/s44318-024-00056-x (PMC11066113; doi:10.1038/s44318-024-00056-x)
Supplement: Supplementary file 2 — Source Data Fig. 1 [file 44318_2024_56_MOESM2_ESM.zip › Fig 1/Fig 1F/Fig 1F.xlsx]

## Sheet: Sheet1
Figure 1F	Circulating Neutrophil
	PBS	Iso IgG	Anti-Ly6G
	7.06	40	0.064
	30.6	11.5	1
	14.64	28.1	3.42
	20.7	16.1	1.33
