# Supplementary material for: A mosquito salivary protein-driven influx of myeloid cells facilitates flavivirus transmission
Source: EMBO J. 2024 Feb 20;43(9):2. doi: 10.1038/s44318-024-00056-x (PMC11066113; doi:10.1038/s44318-024-00056-x)
Supplement: Supplementary file 2 — Source Data Fig. 1 [file 44318_2024_56_MOESM2_ESM.zip › Fig 1/Fig 1G/Fig 1G.xlsx]

## Sheet: Sheet1
Figure 1G
Neutrophil influx 4 h
	PBS	Iso IgG	Anti-Ly6G
	0.802478	2.88502	1.07536
	0.621978	2.65129	0.881577
	0.817129	4.04133	0.864959
	0.343535	4.50969	1.5954
		3.39372	0.831861
