# Supplementary material for: A mosquito salivary protein-driven influx of myeloid cells facilitates flavivirus transmission
Source: EMBO J. 2024 Feb 20;43(9):2. doi: 10.1038/s44318-024-00056-x (PMC11066113; doi:10.1038/s44318-024-00056-x)
Supplement: Supplementary file 2 — Source Data Fig. 1 [file 44318_2024_56_MOESM2_ESM.zip › Fig 1/Fig 1H/Fig 1H.xlsx]

## Sheet: Sheet1
Figure 1H(i)
Monocyte influx 6 h
	PBS	Iso IgG	1A8 mAb
	0.61	2.13	0.63
	0.63	3.28	0.82
	0.6	3	0.76
	0.73	2.57	0.68
Figure 1H(ii)
Macrophage influx 6 h
	PBS	Iso IgG	1A8 mAb
	1.69	6.07	1.91
	1.47	5.54	1.78
	1.41	6.19	1.66
	2.08	8.99	2.19
Figure 1H(iii)
Dendritic cell influx 6 h
	PBS	Iso IgG	1A8 mAb
	0.54	2.39	0.57
	0.4	2.05	0.47
	0.59	3.43	0.58
	0.76	3.21	0.87
