# Supplementary material for: A mosquito salivary protein-driven influx of myeloid cells facilitates flavivirus transmission
Source: EMBO J. 2024 Feb 20;43(9):2. doi: 10.1038/s44318-024-00056-x (PMC11066113; doi:10.1038/s44318-024-00056-x)
Supplement: Supplementary file 2 — Source Data Fig. 1 [file 44318_2024_56_MOESM2_ESM.zip › Fig 1/Fig 1K/Fig 1K.xlsx]

## Sheet: Sheet1
Figure1K	Resting	GFPdsRNA	AaNRP dsRNA
	0.18	2.4	0.14
	0.13	2.69	0.29
	0.28	2.33	0.51
	0.5	3.07	0.63
