# Supplementary material for: A mosquito salivary protein-driven influx of myeloid cells facilitates flavivirus transmission
Source: EMBO J. 2024 Feb 20;43(9):2. doi: 10.1038/s44318-024-00056-x (PMC11066113; doi:10.1038/s44318-024-00056-x)
Supplement: Supplementary file 2 — Source Data Fig. 1 [file 44318_2024_56_MOESM2_ESM.zip › Fig 1/Fig 1L/Fig 1L.xlsx]

## Sheet: Sheet1
Figure 1L(i)		Mosquito Bite
Monocyte 6 h	Resting	GFP dsRNA	AaNRP dsRNA
	0.48	1.91	0.49
	0.55	1.78	0.42
	0.37	1.66	0.51
	0.43	1.53	0.56
Figure 1L(ii)		Mosquito Bite
Macrophage 6 h	Resting	GFP dsRNA	AaNRP dsRNA
	1.47	4.59	1.25
	1.3	4.7	1.51
	1.5	4.23	1.64
	1.08	5.33	1.3
Figure 1L(iii)		Mosquito Bite
Dendritic cell 6 h	Resting	GFP dsRNA	AaNRP dsRNA
	0.25	1.42	0.22
	0.15	1.36	0.26
	0.16	1.66	0.34
	0.33	1.59	0.21
