# Supplementary material for: A mosquito salivary protein-driven influx of myeloid cells facilitates flavivirus transmission
Source: EMBO J. 2024 Feb 20;43(9):2. doi: 10.1038/s44318-024-00056-x (PMC11066113; doi:10.1038/s44318-024-00056-x)
Supplement: Supplementary file 3 — Source Data Fig. 2 [file 44318_2024_56_MOESM3_ESM.zip]

Archive with 30 entries (23 files):
- Fig 2/
- __MACOSX/._Fig 2
- Fig 2/Fig 2H/
- __MACOSX/Fig 2/._Fig 2H
- Fig 2/Fig 2F/
- __MACOSX/Fig 2/._Fig 2F
- Fig 2/Fig 2G/
- __MACOSX/Fig 2/._Fig 2G
- Fig 2/Fig 2E/
- __MACOSX/Fig 2/._Fig 2E
- Fig 2/Fig 2B/
- __MACOSX/Fig 2/._Fig 2B
- Fig 2/Fig 2D/
- __MACOSX/Fig 2/._Fig 2D
- Fig 2/Fig 2H/Fig 2H.xlsx
- __MACOSX/Fig 2/Fig 2H/._Fig 2H.xlsx
- Fig 2/Fig 2F/Iso IgG+Mosquito Bite.tif
- __MACOSX/Fig 2/Fig 2F/._Iso IgG+Mosquito Bite.tif
- Fig 2/Fig 2F/Resting.tif
- __MACOSX/Fig 2/Fig 2F/._Resting.tif
- Fig 2/Fig 2F/Anti-F4 80 mAb+Mosquito Bite.tif
- __MACOSX/Fig 2/Fig 2F/._Anti-F4 80 mAb+Mosquito Bite.tif
- Fig 2/Fig 2G/Fig 2G.xlsx
- __MACOSX/Fig 2/Fig 2G/._Fig 2G.xlsx
- Fig 2/Fig 2E/Fig 2E.xlsx
- __MACOSX/Fig 2/Fig 2E/._Fig 2E.xlsx
- Fig 2/Fig 2B/Fig 2B.xlsx
- __MACOSX/Fig 2/Fig 2B/._Fig 2B.xlsx
- Fig 2/Fig 2D/Fig 2D.xlsx
- __MACOSX/Fig 2/Fig 2D/._Fig 2D.xlsx
