# Supplementary material for: A mosquito salivary protein-driven influx of myeloid cells facilitates flavivirus transmission
Source: EMBO J. 2024 Feb 20;43(9):2. doi: 10.1038/s44318-024-00056-x (PMC11066113; doi:10.1038/s44318-024-00056-x)
Supplement: Supplementary file 3 — Source Data Fig. 2 [file 44318_2024_56_MOESM3_ESM.zip › Fig 2/Fig 2H/Fig 2H.xlsx]

## Sheet: Sheet1
Figure 2H (i)
CXCL1/GAPDH mRNA ratio		Mosquito Bite
	Resting	GFP dsRNA	AaNRP dsRNA
	0.0341967	0.257028	0.0387409
	0.00454974	0.145592	0.076415
	0.0451228	0.174343	0.0272047
	0.0120904	0.156041	0.0665231
	0.0679209	0.144586	0.0967228
Figure 2H (ii)
CXCL2/GAPDH mRNA ratio		Mosquito Bite
	Resting	GFP dsRNA	AaNRP dsRNA
	0.049721	0.586417	0.0366511
	0.0853775	0.314253	0.160428
	0.015625	0.368567	0.148651
	0.0255594	0.339151	0.136787
	0.189465	0.366021	0.217638
Figure 2H (iii)
CXCL3/GAPDH mRNA ratio		Mosquito Bite
	Resting	GFP dsRNA	AaNRP dsRNA
	0.0104526	0.251739	0.115023
	0.00123609	0.185565	0.0908733
	0.0448111	0.194791	0.0830429
	0.00749425	0.167241	0.0698304
	0.0693481	0.198884	0.00955188
