# Supplementary material for: A mosquito salivary protein-driven influx of myeloid cells facilitates flavivirus transmission
Source: EMBO J. 2024 Feb 20;43(9):2. doi: 10.1038/s44318-024-00056-x (PMC11066113; doi:10.1038/s44318-024-00056-x)
Supplement: Supplementary file 3 — Source Data Fig. 2 [file 44318_2024_56_MOESM3_ESM.zip › Fig 2/Fig 2G/Fig 2G.xlsx]

## Sheet: Sheet1
Figure 2G (i)	Footpad Homogenate
CXCL1 pg/mL	PBS	AaNRP
	222.417	836.351
	197.401	1443.4
	145.626	1701.99
	172.254	1160.79
	233.192	1851.44
	258.436	1162.42
	173.055	1699.65
	166.373	836.442
Figure 2G (ii)	Footpad Homogenate
CXCL2 pg/mL	PBS	AaNRP
	92.3965	549.263
	116.602	809.461
	126.182	257.789
	113.748	220.012
	94.7081	217.505
	89.9319	197.741
	86.5567	218.092
	105.943	489.069
Figure 2G (iii)	Footpad Homogenate
CXCL3 pg/mL	PBS	AaNRP
	9.10699	42.863
	7.73817	33.304
	7.40484	25.2172
	7.06705	28.0431
	9.80261	28.1004
	10.0445	28.0639
	9.70981	33.9115
