# Supplementary material for: A mosquito salivary protein-driven influx of myeloid cells facilitates flavivirus transmission
Source: EMBO J. 2024 Feb 20;43(9):2. doi: 10.1038/s44318-024-00056-x (PMC11066113; doi:10.1038/s44318-024-00056-x)
Supplement: Supplementary file 3 — Source Data Fig. 2 [file 44318_2024_56_MOESM3_ESM.zip › Fig 2/Fig 2E/Fig 2E.xlsx]

## Sheet: Sheet1
Fig 2E		Mosquito Bite
	Resting	Iso IgG	Anti-F4/80 mAb
	0.13	2.4	0.79
	0.18	2.33	0.23
	0.45	2.58	0.16
	0.26	1.65	0.28
