# Supplementary material for: A mosquito salivary protein-driven influx of myeloid cells facilitates flavivirus transmission
Source: EMBO J. 2024 Feb 20;43(9):2. doi: 10.1038/s44318-024-00056-x (PMC11066113; doi:10.1038/s44318-024-00056-x)
Supplement: Supplementary file 3 — Source Data Fig. 2 [file 44318_2024_56_MOESM3_ESM.zip › Fig 2/Fig 2B/Fig 2B.xlsx]

## Sheet: Sheet1
Figure 2B
%CD45+ in all living skin cells	0 h	4 h
	3.79	13.3
	4.94	9.57
	4.01	11.8
	3.29	14
	3.16	8.78
