# Supplementary material for: A mosquito salivary protein-driven influx of myeloid cells facilitates flavivirus transmission
Source: EMBO J. 2024 Feb 20;43(9):2. doi: 10.1038/s44318-024-00056-x (PMC11066113; doi:10.1038/s44318-024-00056-x)
Supplement: Supplementary file 3 — Source Data Fig. 2 [file 44318_2024_56_MOESM3_ESM.zip › Fig 2/Fig 2D/Fig 2D.xlsx]

## Sheet: Sheet1
Figure 2D (i)
CXCL1/GAPDH mRNA ratio	Resting	Mosquito Bite
	0.0213444	0.248273
	0.00261314	0.148651
	0.0349152	0.143587
	0.00797666	0.200267
	0.0379436	0.130308
	0.0987552	0.153893
Figure 2D (ii)	Resting	Mosquito Bite
CXCL2/GAPDH mRNA ratio	0.0401071	0.570382
	0.00684848	0.389582
	0.258816	0.314253
	0.0927827	0.450625
	0.0127797	0.432269
	0.0366511	0.314253
Figure 2D (iii)	Resting	Mosquito Bite
CXCL3/GAPDH mRNA ratio	0.00682265	0.226139
	0.000619997	0.171381
	0.0396798	0.28426
	0.00546542	0.199614
	0.0108553	0.187541
	0.0970282	0.134463
