# Supplementary material for: A mosquito salivary protein-driven influx of myeloid cells facilitates flavivirus transmission
Source: EMBO J. 2024 Feb 20;43(9):2. doi: 10.1038/s44318-024-00056-x (PMC11066113; doi:10.1038/s44318-024-00056-x)
Supplement: Supplementary file 4 — Source Data Fig. 3 [file 44318_2024_56_MOESM4_ESM.zip]

Archive with 66 entries (53 files):
- Fig 3/
- __MACOSX/._Fig 3
- Fig 3/Fig 3C/
- __MACOSX/Fig 3/._Fig 3C
- Fig 3/Fig 3D/
- __MACOSX/Fig 3/._Fig 3D
- Fig 3/Fig 3J/
- __MACOSX/Fig 3/._Fig 3J
- Fig 3/Fig 3E/
- __MACOSX/Fig 3/._Fig 3E
- Fig 3/Fig 3B/
- __MACOSX/Fig 3/._Fig 3B
- Fig 3/Fig 3G/
- __MACOSX/Fig 3/._Fig 3G
- Fig 3/Fig 3I/
- __MACOSX/Fig 3/._Fig 3I
- Fig 3/Fig 3H/
- __MACOSX/Fig 3/._Fig 3H
- Fig 3/Fig 3A/
- __MACOSX/Fig 3/._Fig 3A
- Fig 3/Fig 3F/
- __MACOSX/Fig 3/._Fig 3F
- Fig 3/Fig 3C/IkB.png
- __MACOSX/Fig 3/Fig 3C/._IkB.png
- Fig 3/Fig 3C/p-IkB.png
- __MACOSX/Fig 3/Fig 3C/._p-IkB.png
- Fig 3/Fig 3C/┬aA╠ä-actin.png
- __MACOSX/Fig 3/Fig 3C/._┬aA╠ä-actin.png
- Fig 3/Fig 3C/p-p65.png
- __MACOSX/Fig 3/Fig 3C/._p-p65.png
- Fig 3/Fig 3D/microimages for Fig 3D.pptx
- __MACOSX/Fig 3/Fig 3D/._microimages for Fig 3D.pptx
- Fig 3/Fig 3J/Fig 3J.xlsx
- __MACOSX/Fig 3/Fig 3J/._Fig 3J.xlsx
- Fig 3/Fig 3E/Fig 3E ii primary macrophage/
- __MACOSX/Fig 3/Fig 3E/._Fig 3E ii primary macrophage
- Fig 3/Fig 3E/Fig 3E i RAW264.7/
- __MACOSX/Fig 3/Fig 3E/._Fig 3E i RAW264.7
- Fig 3/Fig 3B/Fig 3B.xlsx
- __MACOSX/Fig 3/Fig 3B/._Fig 3B.xlsx
- Fig 3/Fig 3G/Fig 3G.xlsx
- __MACOSX/Fig 3/Fig 3G/._Fig 3G.xlsx
- Fig 3/Fig 3I/Fig 3I.xlsx
- __MACOSX/Fig 3/Fig 3I/._Fig 3I.xlsx
- Fig 3/Fig 3H/Fig 3H.xlsx
- __MACOSX/Fig 3/Fig 3H/._Fig 3H.xlsx
- Fig 3/Fig 3A/Fig 3A.xlsx
- __MACOSX/Fig 3/Fig 3A/._Fig 3A.xlsx
- Fig 3/Fig 3F/Fig 3F.xlsx
- __MACOSX/Fig 3/Fig 3F/._Fig 3F.xlsx
- Fig 3/Fig 3E/Fig 3E ii primary macrophage/IkB.png
- __MACOSX/Fig 3/Fig 3E/Fig 3E ii primary macrophage/._IkB.png
- Fig 3/Fig 3E/Fig 3E ii primary macrophage/p-IkB.png
- __MACOSX/Fig 3/Fig 3E/Fig 3E ii primary macrophage/._p-IkB.png
- Fig 3/Fig 3E/Fig 3E ii primary macrophage/┬aA╠ä-actin.png
- __MACOSX/Fig 3/Fig 3E/Fig 3E ii primary macrophage/._┬aA╠ä-actin.png
- Fig 3/Fig 3E/Fig 3E ii primary macrophage/p-p65.png
- __MACOSX/Fig 3/Fig 3E/Fig 3E ii primary macrophage/._p-p65.png
- Fig 3/Fig 3E/Fig 3E i RAW264.7/IkB.png
- __MACOSX/Fig 3/Fig 3E/Fig 3E i RAW264.7/._IkB.png
- Fig 3/Fig 3E/Fig 3E i RAW264.7/p-IkB.png
- __MACOSX/Fig 3/Fig 3E/Fig 3E i RAW264.7/._p-IkB.png
- Fig 3/Fig 3E/Fig 3E i RAW264.7/┬aA╠ä-actin.png
- __MACOSX/Fig 3/Fig 3E/Fig 3E i RAW264.7/._┬aA╠ä-actin.png
- Fig 3/Fig 3E/Fig 3E i RAW264.7/p-p65.png
- __MACOSX/Fig 3/Fig 3E/Fig 3E i RAW264.7/._p-p65.png
