# Supplementary material for: A mosquito salivary protein-driven influx of myeloid cells facilitates flavivirus transmission
Source: EMBO J. 2024 Feb 20;43(9):2. doi: 10.1038/s44318-024-00056-x (PMC11066113; doi:10.1038/s44318-024-00056-x)
Supplement: Supplementary file 4 — Source Data Fig. 3 [file 44318_2024_56_MOESM4_ESM.zip › Fig 3/Fig 3J/Fig 3J.xlsx]

## Sheet: Sheet1
Figure 3J (i)		AaNRP
Macrophage Influx 24 h	PBS	DMSO	T6167923
	0.21	4.69281	0.957143
	1.1	5.68627	0.671429
	0.97	3.97386	1.02857
	0.87	3.39869	0.807143
	0.78	5.12418	0.885714
Figure 3J (ii)		AaNRP
Dendritic Cell Influx 24 h	PBS	DMSO	T6167923
	0.3	0.94	0.42
	0.63	0.87	0.48
	0.42	1.07	0.54
	0.16	1.39	0.326667
	0.2	0.82	0.126667
Figure 3J (iii)		AaNRP
Monocyte Influx 24 h	PBS	DMSO	T6167923
	0.4	1.60254	1.08
	0.28	1.97609	0.42
	0.21	3.29473	0.46
	0.96	2.80538	0.39
	0.53	2.74561	0.31
