# Supplementary material for: A mosquito salivary protein-driven influx of myeloid cells facilitates flavivirus transmission
Source: EMBO J. 2024 Feb 20;43(9):2. doi: 10.1038/s44318-024-00056-x (PMC11066113; doi:10.1038/s44318-024-00056-x)
Supplement: Supplementary file 4 — Source Data Fig. 3 [file 44318_2024_56_MOESM4_ESM.zip › Fig 3/Fig 3B/Fig 3B.xlsx]

## Sheet: Sheet1
Figure 3B	AaNRP μg/mL				LPS μg/mL
Fold Change of the fluo. ratio (firefly:renilla)	0	0.25	0.5	1	1
	0.980941	2.02284	2.39928	3.63073	4.5067
	0.864013	1.9395	2.57297	2.98544	3.88589
	1.09426	2.00634	2.25696	2.73699	3.81169
	1.06079	1.8186	2.7594	3.1395	3.52611
