# Supplementary material for: A mosquito salivary protein-driven influx of myeloid cells facilitates flavivirus transmission
Source: EMBO J. 2024 Feb 20;43(9):2. doi: 10.1038/s44318-024-00056-x (PMC11066113; doi:10.1038/s44318-024-00056-x)
Supplement: Supplementary file 4 — Source Data Fig. 3 [file 44318_2024_56_MOESM4_ESM.zip › Fig 3/Fig 3G/Fig 3G.xlsx]

## Sheet: Sheet1
Figure 3G
Relative mRNA level mormalized to PBS		PBS					AaNRP+DMSO					AaNRP+T6167923
	CXCL1	1.37795	0.684218	1.11925	1.30362	0.514958	2.71797	2.68054	3.66173	2.28552	3.48831	0.819337	1.2333	1.39719	0.753943	1.30362
	CXCL2	0.602645	0.806296	0.706804	1.5469	1.33735	3.31586	3.45667	2.9067	3.99828	3.03013	1.41361	1.76465	1.14821	1.06391	1.86527
	CXCL3	0.950632	0.997894	0.850839	1.26309	0.937544	4.07545	3.3565	3.57256	3.88243	4.16108	1.43094	1.10723	1.36316	0.997894	0.777524
