# Supplementary material for: A mosquito salivary protein-driven influx of myeloid cells facilitates flavivirus transmission
Source: EMBO J. 2024 Feb 20;43(9):2. doi: 10.1038/s44318-024-00056-x (PMC11066113; doi:10.1038/s44318-024-00056-x)
Supplement: Supplementary file 4 — Source Data Fig. 3 [file 44318_2024_56_MOESM4_ESM.zip › Fig 3/Fig 3I/Fig 3I.xlsx]

## Sheet: Sheet1
Figure 3I		AaNRP
Neutrophil Influx 4 h	PBS	DMSO	T6167923
	0.21	4.69281	0.957143
	1.1	5.68627	0.671429
	0.97	3.97386	1.02857
	0.87	3.39869	0.807143
	0.78	5.12418	0.885714
