# Supplementary material for: A mosquito salivary protein-driven influx of myeloid cells facilitates flavivirus transmission
Source: EMBO J. 2024 Feb 20;43(9):2. doi: 10.1038/s44318-024-00056-x (PMC11066113; doi:10.1038/s44318-024-00056-x)
Supplement: Supplementary file 4 — Source Data Fig. 3 [file 44318_2024_56_MOESM4_ESM.zip › Fig 3/Fig 3H/Fig 3H.xlsx]

## Sheet: Sheet1
Figure 3H (i)	Footpad Homogenate
CXCL1 pg/mL		AaNRP
	PBS	DMSO	T6167923
	201.364	912.87	471.218
	166.721	2267.97	338.028
	346.834	868.642	265.371
	358.123	2137.05	444.574
	147.326	1070.57	441.073
	105.329	671.125	512.2
	250.71	1099.23	382.414
	242.022	687.111	278.049
	361.242	1951.78	138.875
	504.628	1551.57	128.803
	231.1	1095.67	547.236
	258.439	1315.21	362.055
Figure 3H (ii)	Footpad Homogenate
CXCL2 pg/mL		AaNRP
	PBS	DMSO	T6167923
	80.863	464.339	125.969
	97.9357	492.501	103.77
	96.7455	275.851	107.667
	97.2464	302.278	103.286
	90.8427	333.544	121.742
	90.3642	329.908	128.759
	118.448	337.351	112.644
	108.747	287.759	110.04
	103.69	433.965	95.4472
	143.917	412.545	95.2666
	127.465	340.199	124.063
	80.3035	405.963
Figure 3H (iii)	Footpad Homogenate
CXCL3 pg/mL		AaNRP
	PBS	DMSO	T6167923
	6.87834	19.8397	10.0802
	8.71132	25.6268	8.26743
	10.0716	33.9959	7.17746
	9.76313	40.9557	9.46652
	6.2626	12.5051	10.0495
	6.5087	21.2149	14.6246
	8.98734	49.6273	9.09431
	10.6104	35.8466	8.0936
	8.32857	23.8478	4.9709
	11.8993	23.6442	2.17669
	5.37521	27.0018	6.41376
	6.84164	62.2072	18.0662
