# Supplementary material for: A mosquito salivary protein-driven influx of myeloid cells facilitates flavivirus transmission
Source: EMBO J. 2024 Feb 20;43(9):2. doi: 10.1038/s44318-024-00056-x (PMC11066113; doi:10.1038/s44318-024-00056-x)
Supplement: Supplementary file 4 — Source Data Fig. 3 [file 44318_2024_56_MOESM4_ESM.zip › Fig 3/Fig 3A/Fig 3A.xlsx]

## Sheet: Sheet1
Figure 3A
		PBS				AaNRP
	CXCL1	0.773052	1.06337	1.16363		2.98688	2.5661	3.47892
	CXCL2	0.820132	1.06727	1.1126		2.28775	4.5755	2.77777
	CXCL3	0.888173	0.971922	1.1399		4.08097	6.80746	5.27406
