# Supplementary material for: A mosquito salivary protein-driven influx of myeloid cells facilitates flavivirus transmission
Source: EMBO J. 2024 Feb 20;43(9):2. doi: 10.1038/s44318-024-00056-x (PMC11066113; doi:10.1038/s44318-024-00056-x)
Supplement: Supplementary file 4 — Source Data Fig. 3 [file 44318_2024_56_MOESM4_ESM.zip › Fig 3/Fig 3F/Fig 3F.xlsx]

## Sheet: Sheet1
Figure 3F
Fold Change of the fluo. ratio (firefly:renilla)		DMSO				T6167923
	0 ug/ml	1.23602	0.915954	0.806828	1.0412	0.764201	0.910793	0.861952	1.27019
	0.25 ug/ml	2.19895	2.14963	1.93433	1.83806	0.860456	1.02889	1.36521	0.856507
	0.5 ug/ml	2.34083	2.51012	2.28026	2.24402	0.669954	1.26627	1.14715	1.31421
	1 ug/ml	2.70738	2.77049	2.895	3.17717	0.676631	1.01259	1.37672	1.24129
