# Supplementary material for: A mosquito salivary protein-driven influx of myeloid cells facilitates flavivirus transmission
Source: EMBO J. 2024 Feb 20;43(9):2. doi: 10.1038/s44318-024-00056-x (PMC11066113; doi:10.1038/s44318-024-00056-x)
Supplement: Supplementary file 5 — Source Data Fig. 4 [file 44318_2024_56_MOESM5_ESM.zip]

Archive with 70 entries (59 files):
- Fig 4/
- __MACOSX/._Fig 4
- Fig 4/Fig 4C/
- __MACOSX/Fig 4/._Fig 4C
- Fig 4/Fig 4D/
- __MACOSX/Fig 4/._Fig 4D
- Fig 4/Fig 4E/
- __MACOSX/Fig 4/._Fig 4E
- Fig 4/Fig 4B/
- __MACOSX/Fig 4/._Fig 4B
- Fig 4/Fig 4G/
- __MACOSX/Fig 4/._Fig 4G
- Fig 4/Fig 4A/
- __MACOSX/Fig 4/._Fig 4A
- Fig 4/Fig 4F/
- __MACOSX/Fig 4/._Fig 4F
- Fig 4/Fig 4H/
- __MACOSX/Fig 4/._Fig 4H
- Fig 4/Fig 4C/Fig 4C.xlsx
- __MACOSX/Fig 4/Fig 4C/._Fig 4C.xlsx
- Fig 4/Fig 4D/IkB.png
- __MACOSX/Fig 4/Fig 4D/._IkB.png
- Fig 4/Fig 4D/p-IkB.png
- __MACOSX/Fig 4/Fig 4D/._p-IkB.png
- Fig 4/Fig 4D/┬aA╠ä-actin.png
- __MACOSX/Fig 4/Fig 4D/._┬aA╠ä-actin.png
- Fig 4/Fig 4D/p-p65.png
- __MACOSX/Fig 4/Fig 4D/._p-p65.png
- Fig 4/Fig 4E/Fig 4E.xlsx
- __MACOSX/Fig 4/Fig 4E/._Fig 4E.xlsx
- Fig 4/Fig 4B/Fig 4B.pptx
- __MACOSX/Fig 4/Fig 4B/._Fig 4B.pptx
- Fig 4/Fig 4G/IkB.png
- __MACOSX/Fig 4/Fig 4G/._IkB.png
- Fig 4/Fig 4G/p-IkB.png
- __MACOSX/Fig 4/Fig 4G/._p-IkB.png
- Fig 4/Fig 4G/┬aA╠ä-actin.png
- __MACOSX/Fig 4/Fig 4G/._┬aA╠ä-actin.png
- Fig 4/Fig 4G/p-p65.png
- __MACOSX/Fig 4/Fig 4G/._p-p65.png
- Fig 4/Fig 4A/Fig 4A (i) murine/
- __MACOSX/Fig 4/Fig 4A/._Fig 4A (i) murine
- Fig 4/Fig 4A/Fig 4A (ii) human/
- __MACOSX/Fig 4/Fig 4A/._Fig 4A (ii) human
- Fig 4/Fig 4F/TLR4 silencing by siRNA.png
- __MACOSX/Fig 4/Fig 4F/._TLR4 silencing by siRNA.png
- Fig 4/Fig 4F/TLR1 silencing by siRNA.png
- __MACOSX/Fig 4/Fig 4F/._TLR1 silencing by siRNA.png
- Fig 4/Fig 4F/┬aA╠ä-actin.png
- __MACOSX/Fig 4/Fig 4F/._┬aA╠ä-actin.png
- Fig 4/Fig 4H/Fig 4H.xlsx
- __MACOSX/Fig 4/Fig 4H/._Fig 4H.xlsx
- Fig 4/Fig 4A/Fig 4A (i) murine/AaNRP-V5 input.png
- __MACOSX/Fig 4/Fig 4A/Fig 4A (i) murine/._AaNRP-V5 input.png
- Fig 4/Fig 4A/Fig 4A (i) murine/mTLR ECD-Myc Input.png
- __MACOSX/Fig 4/Fig 4A/Fig 4A (i) murine/._mTLR ECD-Myc Input.png
- Fig 4/Fig 4A/Fig 4A (i) murine/AaNRP-V5 IP replicate 1.png
- __MACOSX/Fig 4/Fig 4A/Fig 4A (i) murine/._AaNRP-V5 IP replicate 1.png
- Fig 4/Fig 4A/Fig 4A (i) murine/AaNRP-V5 IP replicate 2.png
- __MACOSX/Fig 4/Fig 4A/Fig 4A (i) murine/._AaNRP-V5 IP replicate 2.png
- Fig 4/Fig 4A/Fig 4A (i) murine/mTLR ECD-Myc IP.png
- __MACOSX/Fig 4/Fig 4A/Fig 4A (i) murine/._mTLR ECD-Myc IP.png
- Fig 4/Fig 4A/Fig 4A (ii) human/AaNRP-V5 IP.png
- __MACOSX/Fig 4/Fig 4A/Fig 4A (ii) human/._AaNRP-V5 IP.png
- Fig 4/Fig 4A/Fig 4A (ii) human/AaNRP-V5 Input.png
- __MACOSX/Fig 4/Fig 4A/Fig 4A (ii) human/._AaNRP-V5 Input.png
- Fig 4/Fig 4A/Fig 4A (ii) human/human TLR ECD-Myc, Input.png
- __MACOSX/Fig 4/Fig 4A/Fig 4A (ii) human/._human TLR ECD-Myc, Input.png
- Fig 4/Fig 4A/Fig 4A (ii) human/human TLR ECD-Myc, IP by anti-Myc.png
- __MACOSX/Fig 4/Fig 4A/Fig 4A (ii) human/._human TLR ECD-Myc, IP by anti-Myc.png
