# Supplementary material for: A mosquito salivary protein-driven influx of myeloid cells facilitates flavivirus transmission
Source: EMBO J. 2024 Feb 20;43(9):2. doi: 10.1038/s44318-024-00056-x (PMC11066113; doi:10.1038/s44318-024-00056-x)
Supplement: Supplementary file 5 — Source Data Fig. 4 [file 44318_2024_56_MOESM5_ESM.zip › Fig 4/Fig 4C/Fig 4C.xlsx]

## Sheet: Sheet1
Figure 4C (i)
% of PE+ cells within total cells	Vector	mTLR1	mTLR4
	0	21.29	27.79
	4.59	21.49	47.29
	4.89	44.49	22.19
Figure 4C (ii)
% of PE+ cells within total cells	Vector	hTLR1	hTLR4
	3	35.6	41.9
	5.41	24.3	24.7
	0	19.8	26.8
