# Supplementary material for: A mosquito salivary protein-driven influx of myeloid cells facilitates flavivirus transmission
Source: EMBO J. 2024 Feb 20;43(9):2. doi: 10.1038/s44318-024-00056-x (PMC11066113; doi:10.1038/s44318-024-00056-x)
Supplement: Supplementary file 5 — Source Data Fig. 4 [file 44318_2024_56_MOESM5_ESM.zip › Fig 4/Fig 4E/Fig 4E.xlsx]

## Sheet: Sheet1
Figure 4E
	PBS				AaNRP+DMSO				AaNRP+Anti-TLR MIX
CXCL1	1.47514	0.707525	0.722391	1.09494	2.50738	2.37212	4.91155	2.13787	0.669359	1.21491	0.722391	1.20652
CXCL2	0.94737	1.19914	1.15029	0.703197	3.26711	3.6503	2.96497	3.38233	1.16635	1.08824	1.17446	0.651574
CXCL3	1.2554	0.881566	1.063	0.800039	3.83646	4.19821	3.97175	3.2711	1.16323	0.863424	0.465857	1.32698
