# Supplementary material for: A mosquito salivary protein-driven influx of myeloid cells facilitates flavivirus transmission
Source: EMBO J. 2024 Feb 20;43(9):2. doi: 10.1038/s44318-024-00056-x (PMC11066113; doi:10.1038/s44318-024-00056-x)
Supplement: Supplementary file 5 — Source Data Fig. 4 [file 44318_2024_56_MOESM5_ESM.zip › Fig 4/Fig 4H/Fig 4H.xlsx]

## Sheet: Sheet1
Figure 4H (i)	CXCL1
	PBS	AaNRP
	NC	NC	siTLR1	siTLR4	siTLR1&4
	0.805404	2.66585	1.91558	1.35191	1.06295
	0.971163	2.68439	2.0248	1.5966	1.37261
	1.10786	2.89708	2.26228	1.63014	1.12042
	1.11557	4.24157	2.37476	1.66439	1.32664
Figure 4H (ii)	CXCL2
	PBS	AaNRP
	NC	NC	siTLR1	siTLR4	siTLR1&4
	0.554367	2.46561	1.84635	1.48887	1.14933
	1.02734	2.51742	2.04312	1.65209	1.15732
	1.19658	3.8157	2.18976	1.37376	1.24039
	1.22172	4.29288	2.32033	1.718	1.37629
Figure 4H (iii)	CXCL3
	PBS	AaNRP
	NC	NC	siTLR1	siTLR4	siTLR1&4
	0.914733	4.36247	3.24171	2.33669	1.45849
	0.836109	4.97655	3.5969	2.56145	1.97374
	1.00099	5.29689	3.69802	2.70749	1.73443
	1.24817	6.98929	3.90887	2.90182	1.60898
