# Supplementary material for: A mosquito salivary protein-driven influx of myeloid cells facilitates flavivirus transmission
Source: EMBO J. 2024 Feb 20;43(9):2. doi: 10.1038/s44318-024-00056-x (PMC11066113; doi:10.1038/s44318-024-00056-x)
Supplement: Supplementary file 6 — Source Data Fig. 5 [file 44318_2024_56_MOESM6_ESM.zip]

Archive with 34 entries (25 files):
- Fig 5/
- __MACOSX/._Fig 5
- Fig 5/Fig 5F/
- __MACOSX/Fig 5/._Fig 5F
- Fig 5/Fig 5H/
- __MACOSX/Fig 5/._Fig 5H
- Fig 5/Fig 5I/
- __MACOSX/Fig 5/._Fig 5I
- Fig 5/Fig 5G/
- __MACOSX/Fig 5/._Fig 5G
- Fig 5/Fig 5E/
- __MACOSX/Fig 5/._Fig 5E
- Fig 5/Fig 5B/
- __MACOSX/Fig 5/._Fig 5B
- Fig 5/Fig 5C/
- __MACOSX/Fig 5/._Fig 5C
- Fig 5/Fig 5D/
- __MACOSX/Fig 5/._Fig 5D
- Fig 5/Fig 5F/Fig 5F.xlsx
- __MACOSX/Fig 5/Fig 5F/._Fig 5F.xlsx
- Fig 5/Fig 5H/Fig 5H.xlsx
- __MACOSX/Fig 5/Fig 5H/._Fig 5H.xlsx
- Fig 5/Fig 5I/Fig 5I.xlsx
- __MACOSX/Fig 5/Fig 5I/._Fig 5I.xlsx
- Fig 5/Fig 5G/Fig 5G.xlsx
- __MACOSX/Fig 5/Fig 5G/._Fig 5G.xlsx
- Fig 5/Fig 5E/Fig 5E.xlsx
- __MACOSX/Fig 5/Fig 5E/._Fig 5E.xlsx
- Fig 5/Fig 5B/Fig 5B.xlsx
- __MACOSX/Fig 5/Fig 5B/._Fig 5B.xlsx
- Fig 5/Fig 5C/Fig 5C.xlsx
- __MACOSX/Fig 5/Fig 5C/._Fig 5C.xlsx
- Fig 5/Fig 5D/Fig 5D.xlsx
- __MACOSX/Fig 5/Fig 5D/._Fig 5D.xlsx
