# Supplementary material for: A mosquito salivary protein-driven influx of myeloid cells facilitates flavivirus transmission
Source: EMBO J. 2024 Feb 20;43(9):2. doi: 10.1038/s44318-024-00056-x (PMC11066113; doi:10.1038/s44318-024-00056-x)
Supplement: Supplementary file 6 — Source Data Fig. 5 [file 44318_2024_56_MOESM6_ESM.zip › Fig 5/Fig 5F/Fig 5F.xlsx]

## Sheet: Sheet1
Figure 5F	Footpad
FFU/footpad	PBS+ZIKV	AaNRP+ZIKV	AaNRP+ZIKV+T6167923	PBS+ZIKV+T6167923
	1140	3870	1200	750
	420	2280	1320	1560
	1320	4680	750	390
	600	2940	1770	1020
		3030
