# Supplementary material for: A mosquito salivary protein-driven influx of myeloid cells facilitates flavivirus transmission
Source: EMBO J. 2024 Feb 20;43(9):2. doi: 10.1038/s44318-024-00056-x (PMC11066113; doi:10.1038/s44318-024-00056-x)
Supplement: Supplementary file 6 — Source Data Fig. 5 [file 44318_2024_56_MOESM6_ESM.zip › Fig 5/Fig 5H/Fig 5H.xlsx]

## Sheet: Sheet1
Figure 5H	Spleen
FFU/mg Spleen	PBS+ZIKV	AaNRP+ZIKV	AaNRP+ZIKV+T6167923	PBS+ZIKV+T6167923
	600	1260	690	750
	840	1980	600	900
	690	2040	1080	1080
	1110	1710	810	1020
		3540
