# Supplementary material for: A mosquito salivary protein-driven influx of myeloid cells facilitates flavivirus transmission
Source: EMBO J. 2024 Feb 20;43(9):2. doi: 10.1038/s44318-024-00056-x (PMC11066113; doi:10.1038/s44318-024-00056-x)
Supplement: Supplementary file 6 — Source Data Fig. 5 [file 44318_2024_56_MOESM6_ESM.zip › Fig 5/Fig 5I/Fig 5I.xlsx]

## Sheet: Sheet1
Fig 5I	Survival Curve death=1, survival=0
Days Post Infection	PBS+ZIKV (n=8)	AaNRP+ZIKV (n=8)	AaNRP+ZIKV+T6167923 (n=8)	PBS+ZIKV+T6167923 (n=8)
12	1
13	1
11	1
15	1
13	1
10	1
12	1
14	1
8		1
10		1
10		1
9		1
8		1
8		1
11		1
9		1
11			1
13			1
12			1
12			1
13			1
10			1
12			1
15			1
10				1
11				1
11				1
13				1
13				1
15				1
12				1
12				1
