# Supplementary material for: A mosquito salivary protein-driven influx of myeloid cells facilitates flavivirus transmission
Source: EMBO J. 2024 Feb 20;43(9):2. doi: 10.1038/s44318-024-00056-x (PMC11066113; doi:10.1038/s44318-024-00056-x)
Supplement: Supplementary file 6 — Source Data Fig. 5 [file 44318_2024_56_MOESM6_ESM.zip › Fig 5/Fig 5E/Fig 5E.xlsx]

## Sheet: Sheet1
Figure 5E
Viremia (FFU/mL plasma)	PBS+ZIKV								AaNRP+ZIKV								AaNRP+ZIKV+T6167923								PBS+ZIKV+T6167923
Day 1	1	1	1	2000	500	1000	1	1	3500	4000	2000	8000	1	5000	3500	1500	1	1500	1	1000	1	1	1500	1000	500	1500	1000	1	1000	1	1000	1
Day 2	2600	3200	2200	1600	6200	2600	2200	2400	8800	7400	9400	11200	11600	7000	8000	8200	3200	3800	1600	2600	5200	5400	6800	4800	2800	4000	1600	800	6800	2000	3600	2400
Day 3	180000	20000	60000	80000	120000	80000	40000	60000	320000	540000	380000	360000	400000	400000	340000	260000	20000	60000	180000	160000	100000	240000	60000	140000	160000	220000	200000	220000	120000	120000	80000	20000
Day 4	7500	12000	16500	7500	15000	18000	10500	10500	18000	30000	19500	31500	40500	48000	34500	21000	10500	18000	7500	22500	10500	15000	15000	12000	10500	7500	18000	6000	18000	10500	7500	18000
Day 5	1000	500	1000	500	1500	750	1500	1500	2500	2250	2000	2250	1750	4000	2500	2750	2000	1250	1750	1500	1000	750	1750	1750	1750	1250	1250	1000	1000	1750	250	1750
Day 6	750	1	1	1	750	1	1	250	1250	500	500	250	1750	1000	500	250	250	1	1	250	1	750	1	1000	250	1	1000	1	500	500	1	1
Day 7	500	1	500	1	1	500	750	1	500	250	1	1000	2750	1	250	1250	250	1	1	750	500	1	250	500	1	1	250	500	1	750	500	1
