# Supplementary material for: A mosquito salivary protein-driven influx of myeloid cells facilitates flavivirus transmission
Source: EMBO J. 2024 Feb 20;43(9):2. doi: 10.1038/s44318-024-00056-x (PMC11066113; doi:10.1038/s44318-024-00056-x)
Supplement: Supplementary file 6 — Source Data Fig. 5 [file 44318_2024_56_MOESM6_ESM.zip › Fig 5/Fig 5B/Fig 5B.xlsx]

## Sheet: Sheet1
Figure 5B(i)
Macrophage 6 h		ZIKV
			AaNRP
	Resting	PBS	DMSO	T6167923	T6167923
	1.84	2.72	7.31	2.74	2.58
	1.46	1.92	9.53	2.93	2.37
	1.11	2.64	9.28	2.27	2.06
	0.93	1.9	7.62	1.48	1.78
Figure 5B(ii)
Dendritic Cell 6 h		ZIKV
			AaNRP
	Resting	PBS	DMSO	T6167923	T6167923
	0.71	0.9	3.66	0.94	0.65
	0.48	1.05	2.36	1.08	0.88
	0.39	1.25	3.03	1.15	0.92
	0.5	0.71	2.93	0.61	1.13
Figure 5B(iii)
Monocyte 6 h		ZIKV
			AaNRP
	Resting	PBS	DMSO	T6167923	T6167923
	0.79	0.8	2.55	1.01	0.97
	0.66	1.2	2.98	1.36	1.31
	0.59	0.96	3.61	0.92	0.83
	0.51	1.36	3.39	0.88	1.48
