# Supplementary material for: A mosquito salivary protein-driven influx of myeloid cells facilitates flavivirus transmission
Source: EMBO J. 2024 Feb 20;43(9):2. doi: 10.1038/s44318-024-00056-x (PMC11066113; doi:10.1038/s44318-024-00056-x)
Supplement: Supplementary file 6 — Source Data Fig. 5 [file 44318_2024_56_MOESM6_ESM.zip › Fig 5/Fig 5C/Fig 5C.xlsx]

## Sheet: Sheet1
Figure 5C(i)	ZIKV	AaNRP+ZIKV		ZIKV
%ZIKV-infected Macrophages	PBS	DMSO	T6167923	T6167923
	0.11	1.3	0.35	0.16
	0.16	1.08	0.23	0.07
	0.28	0.74	0.16	0.38
	0.37	0.63	0.28	0.4
Figure 5C(ii)	ZIKV	AaNRP+ZIKV		ZIKV
%ZIKV-infected Dendritic Cells	PBS	DMSO	T6167923	T6167923
	0.01425	0.10725	0.05225	0.04825
	0.07725	0.25725	0.00425	0.00425
	0.05525	0.35725	0.02625	0.06725
	0.09725	0.13725	0.10725	0.05825
Figure 5C(iii)	ZIKV	AaNRP+ZIKV		ZIKV
%ZIKV-infected Monocytes	PBS	DMSO	T6167923	T6167923
	0.0015	0.1245	0.0055	0.0165
	0.0145	0.1445	0.0045	0.0025
	0.0095	0.1345	0.0525	0.0125
	0.0225	0.1445	0.0065	0.0325
