# Supplementary material for: A mosquito salivary protein-driven influx of myeloid cells facilitates flavivirus transmission
Source: EMBO J. 2024 Feb 20;43(9):2. doi: 10.1038/s44318-024-00056-x (PMC11066113; doi:10.1038/s44318-024-00056-x)
Supplement: Supplementary file 6 — Source Data Fig. 5 [file 44318_2024_56_MOESM6_ESM.zip › Fig 5/Fig 5D/Fig 5D.xlsx]

## Sheet: Sheet1
Figure 5D
FFU/5x10^3 cells, 6 hours post in vitro culture	CD11b+	CD11b-
	750	13
	875	0
	600	13
	900	12
