# Supplementary material for: A mosquito salivary protein-driven influx of myeloid cells facilitates flavivirus transmission
Source: EMBO J. 2024 Feb 20;43(9):2. doi: 10.1038/s44318-024-00056-x (PMC11066113; doi:10.1038/s44318-024-00056-x)
Supplement: Supplementary file 7 — Source Data Fig. 6 [file 44318_2024_56_MOESM7_ESM.zip]

Archive with 34 entries (25 files):
- Fig 6/
- __MACOSX/._Fig 6
- Fig 6/Fig 6I/
- __MACOSX/Fig 6/._Fig 6I
- Fig 6/Fig 6G/
- __MACOSX/Fig 6/._Fig 6G
- Fig 6/Fig 6F/
- __MACOSX/Fig 6/._Fig 6F
- Fig 6/Fig 6H/
- __MACOSX/Fig 6/._Fig 6H
- Fig 6/Fig 6D/
- __MACOSX/Fig 6/._Fig 6D
- Fig 6/Fig 6C/
- __MACOSX/Fig 6/._Fig 6C
- Fig 6/Fig 6B/
- __MACOSX/Fig 6/._Fig 6B
- Fig 6/Fig 6E/
- __MACOSX/Fig 6/._Fig 6E
- Fig 6/Fig 6I/Fig 6I.xlsx
- __MACOSX/Fig 6/Fig 6I/._Fig 6I.xlsx
- Fig 6/Fig 6G/Fig 6G.xlsx
- __MACOSX/Fig 6/Fig 6G/._Fig 6G.xlsx
- Fig 6/Fig 6F/Fig 6F.xlsx
- __MACOSX/Fig 6/Fig 6F/._Fig 6F.xlsx
- Fig 6/Fig 6H/Fig 6H.xlsx
- __MACOSX/Fig 6/Fig 6H/._Fig 6H.xlsx
- Fig 6/Fig 6D/Fig 6D.xlsx
- __MACOSX/Fig 6/Fig 6D/._Fig 6D.xlsx
- Fig 6/Fig 6C/Fig 6C.xlsx
- __MACOSX/Fig 6/Fig 6C/._Fig 6C.xlsx
- Fig 6/Fig 6B/Fig 6B.xlsx
- __MACOSX/Fig 6/Fig 6B/._Fig 6B.xlsx
- Fig 6/Fig 6E/Fig 6E.xlsx
- __MACOSX/Fig 6/Fig 6E/._Fig 6E.xlsx
