# Supplementary material for: A mosquito salivary protein-driven influx of myeloid cells facilitates flavivirus transmission
Source: EMBO J. 2024 Feb 20;43(9):2. doi: 10.1038/s44318-024-00056-x (PMC11066113; doi:10.1038/s44318-024-00056-x)
Supplement: Supplementary file 7 — Source Data Fig. 6 [file 44318_2024_56_MOESM7_ESM.zip › Fig 6/Fig 6I/Fig 6I.xlsx]

## Sheet: Sheet1
Figure 6I	Survival Curve	Death=1,Survival=0
	Days post infection	GFP dsRNA (n=7)	AaNRP dsRNA (n=7)
	11	1
	11	1
	12	1
	14	1
	17	1
	20	1
	22	1
	16		1
	18		1
	18		1
	22		1
	24		1
	28		1
	30		0
