# Supplementary material for: A mosquito salivary protein-driven influx of myeloid cells facilitates flavivirus transmission
Source: EMBO J. 2024 Feb 20;43(9):2. doi: 10.1038/s44318-024-00056-x (PMC11066113; doi:10.1038/s44318-024-00056-x)
Supplement: Supplementary file 7 — Source Data Fig. 6 [file 44318_2024_56_MOESM7_ESM.zip › Fig 6/Fig 6H/Fig 6H.xlsx]

## Sheet: Sheet1
Figure 6H	Spleen
FFU/mg Spleen	GFP dsRNA	AaNRP dsRNA
	75	8
	15	8
	150	23
	45	15
	90	8
