# Supplementary material for: A mosquito salivary protein-driven influx of myeloid cells facilitates flavivirus transmission
Source: EMBO J. 2024 Feb 20;43(9):2. doi: 10.1038/s44318-024-00056-x (PMC11066113; doi:10.1038/s44318-024-00056-x)
Supplement: Supplementary file 7 — Source Data Fig. 6 [file 44318_2024_56_MOESM7_ESM.zip › Fig 6/Fig 6C/Fig 6C.xlsx]

## Sheet: Sheet1
Figure 6C	Salivary Glands
ZIKV/β-actin mRNA ratio	GFP dsRNA	AaNRP dsRNA
	110.661	63.1189
	45.8866	151.167
	347.291	1.40444
	179.769	22.4711
	97.0059	292.036
	85.0359	45.2548
	53.8174	215.269
	154.343	73.0089
	274.374	184.823
		29.2426
