# Supplementary material for: A mosquito salivary protein-driven influx of myeloid cells facilitates flavivirus transmission
Source: EMBO J. 2024 Feb 20;43(9):2. doi: 10.1038/s44318-024-00056-x (PMC11066113; doi:10.1038/s44318-024-00056-x)
Supplement: Supplementary file 7 — Source Data Fig. 6 [file 44318_2024_56_MOESM7_ESM.zip › Fig 6/Fig 6B/Fig 6B.xlsx]

## Sheet: Sheet1
Figure 6B	Salivary Glands
AaNRP/β-actin mRNA ratio	GFP dsRNA	AaNRP dsRNA
	37.014	2.53151
	87.4266	3.65533
	34.5353	8.87656
	70.5219	7.83536
	109.137	19.2929
	30.4844	1.93187
	70.5219	1.44393
	68.1197	29.446
	53.8174	9.98664
	72.5046	8.33973
	23.2636	39.9466
