# Supplementary material for: A mosquito salivary protein-driven influx of myeloid cells facilitates flavivirus transmission
Source: EMBO J. 2024 Feb 20;43(9):2. doi: 10.1038/s44318-024-00056-x (PMC11066113; doi:10.1038/s44318-024-00056-x)
Supplement: Supplementary file 7 — Source Data Fig. 6 [file 44318_2024_56_MOESM7_ESM.zip › Fig 6/Fig 6E/Fig 6E.xlsx]

## Sheet: Sheet1
Figure 6E	Viremia (FFU/mL plasma)
Days Post Infection	GFP dsRNA							AaNRP dsRNA
1	100	200	100	400	200	300	300	100	100	1	1	1	1	100
2	2500	700	917	1000	3133	933	3667	183	667	250	1000	733	833	200
3	5000	1800	2400	6000	1500	10800	3100	600	400	800	1100	2100	3200	500
4	61000	13200	6600	5800	60000	16000	27000	2000	20000	13200	1300	1300	3000	400
5	2933	5000	7333	6667	4000	4400	8333	500	6267	1067	1367	1833	1567	5333
6	2933	667	2533	3233	2367	2267	2233	1300	1433	1633	300	700	1333	1867
7	200	717	1000	1050	3633	1000	4133	183	833	350	967	550	783	67
