# Supplementary material for: A mosquito salivary protein-driven influx of myeloid cells facilitates flavivirus transmission
Source: EMBO J. 2024 Feb 20;43(9):2. doi: 10.1038/s44318-024-00056-x (PMC11066113; doi:10.1038/s44318-024-00056-x)
Supplement: Supplementary file 8 — Source Data Fig. 7 [file 44318_2024_56_MOESM8_ESM.zip]

Archive with 40 entries (31 files):
- Fig 7/
- __MACOSX/._Fig 7
- Fig 7/Fig 7B/
- __MACOSX/Fig 7/._Fig 7B
- Fig 7/Fig 7E/
- __MACOSX/Fig 7/._Fig 7E
- Fig 7/Fig 7J/
- __MACOSX/Fig 7/._Fig 7J
- Fig 7/Fig 7D/
- __MACOSX/Fig 7/._Fig 7D
- Fig 7/Fig 7C/
- __MACOSX/Fig 7/._Fig 7C
- Fig 7/Fig 7F/
- __MACOSX/Fig 7/._Fig 7F
- Fig 7/Fig 7I/
- __MACOSX/Fig 7/._Fig 7I
- Fig 7/Fig 7G/
- __MACOSX/Fig 7/._Fig 7G
- Fig 7/Fig 7B/IkB.png
- __MACOSX/Fig 7/Fig 7B/._IkB.png
- Fig 7/Fig 7B/p-IkB.png
- __MACOSX/Fig 7/Fig 7B/._p-IkB.png
- Fig 7/Fig 7B/┬aA╠ä-actin.png
- __MACOSX/Fig 7/Fig 7B/._┬aA╠ä-actin.png
- Fig 7/Fig 7B/p-p65.png
- __MACOSX/Fig 7/Fig 7B/._p-p65.png
- Fig 7/Fig 7E/Fig 7E.xlsx
- __MACOSX/Fig 7/Fig 7E/._Fig 7E.xlsx
- Fig 7/Fig 7J/Fig 7J.xlsx
- __MACOSX/Fig 7/Fig 7J/._Fig 7J.xlsx
- Fig 7/Fig 7D/Fig 7D.xlsx
- __MACOSX/Fig 7/Fig 7D/._Fig 7D.xlsx
- Fig 7/Fig 7C/Fig 7C.xlsx
- __MACOSX/Fig 7/Fig 7C/._Fig 7C.xlsx
- Fig 7/Fig 7F/Fig 7F.xlsx
- __MACOSX/Fig 7/Fig 7F/._Fig 7F.xlsx
- Fig 7/Fig 7I/Fig 7I.xlsx
- __MACOSX/Fig 7/Fig 7I/._Fig 7I.xlsx
- Fig 7/Fig 7G/Fig 7G.xlsx
- __MACOSX/Fig 7/Fig 7G/._Fig 7G.xlsx
