# Supplementary material for: A mosquito salivary protein-driven influx of myeloid cells facilitates flavivirus transmission
Source: EMBO J. 2024 Feb 20;43(9):2. doi: 10.1038/s44318-024-00056-x (PMC11066113; doi:10.1038/s44318-024-00056-x)
Supplement: Supplementary file 8 — Source Data Fig. 7 [file 44318_2024_56_MOESM8_ESM.zip › Fig 7/Fig 7E/Fig 7E.xlsx]

## Sheet: Sheet1
Figure 7E (i)		Macrophage Influx 24 h
% macrophages in all living skin cells	ZIKV
	PBS	AaNRP
	Water	Water	Res 1.0 mg	Res 4.0 mg
	1.61	5.05	1.71	1.48
	1.064	4.2	2.67	0.8778
	1.4497	4.27	3.28	1.36
	0.82	3.26	2.5	1.8354
Figure 7E (ii)		Dendritic Cell Influx 24 h
% dendritic cells in all living skin cells	ZIKV
	PBS	AaNRP
	Water	Water	Res 1.0 mg	Res 4.0 mg
	0.413793	1.02698	0.455814	0.37931
	0.275862	1.04837	0.813953	0.455172
	0.337931	0.802326	0.725581	0.372414
	0.213793	0.855349	0.572093	0.224138
Figure 7E (iii)		Monocyte Influx 24 h
% monocytes in all living skin cells	ZIKV
	PBS	AaNRP
	0.5976	2.98246	1.1471	0.8758
	0.332	2.07827	1.5857	0.5285
	0.6972	2.5641	1.7004	0.3926
	0.2988	2.19298	0.910931	0.7097
