# Supplementary material for: A mosquito salivary protein-driven influx of myeloid cells facilitates flavivirus transmission
Source: EMBO J. 2024 Feb 20;43(9):2. doi: 10.1038/s44318-024-00056-x (PMC11066113; doi:10.1038/s44318-024-00056-x)
Supplement: Supplementary file 8 — Source Data Fig. 7 [file 44318_2024_56_MOESM8_ESM.zip › Fig 7/Fig 7J/Fig 7J.xlsx]

## Sheet: Sheet1
Figure 7J		Survival Curve, death=1, survival=0
	Days post infection	Water (n=18)	Resveratrol (n=18)
	10	1
	12	1
	10	1
	12	1
	24	0
	10	1
	10	1
	10	1
	12	1
	12	1
	11	1
	14	1
	16	1
	24	0
	10	1
	24	0
	10	1
	11	1
	24		0
	24		0
	13		1
	14		1
	16		1
	16		1
	16		1
	14		1
	18		1
	24		0
	24		0
	24		0
	24		0
	14		1
	14		1
	24		0
	14		1
	18		1
