# Supplementary material for: A mosquito salivary protein-driven influx of myeloid cells facilitates flavivirus transmission
Source: EMBO J. 2024 Feb 20;43(9):2. doi: 10.1038/s44318-024-00056-x (PMC11066113; doi:10.1038/s44318-024-00056-x)
Supplement: Supplementary file 8 — Source Data Fig. 7 [file 44318_2024_56_MOESM8_ESM.zip › Fig 7/Fig 7D/Fig 7D.xlsx]

## Sheet: Sheet1
Figure 7D		Neutrophil Influx 4 h
% Neutrophil in all living skin cells	ZIKV
	PBS	AaNRP
	Water	Water	Res 1.0 mg	Res 4.0 mg
	0.922618	5.28476	2.80756	0.6396
	0.706897	3.84316	2.04116	1.72721
	0.853812	4.06007	3.29811	0.756174
	0.534483	3.37597	1.71858	0.656285
