# Supplementary material for: A mosquito salivary protein-driven influx of myeloid cells facilitates flavivirus transmission
Source: EMBO J. 2024 Feb 20;43(9):2. doi: 10.1038/s44318-024-00056-x (PMC11066113; doi:10.1038/s44318-024-00056-x)
Supplement: Supplementary file 8 — Source Data Fig. 7 [file 44318_2024_56_MOESM8_ESM.zip › Fig 7/Fig 7C/Fig 7C.xlsx]

## Sheet: Sheet1
Figure 7C (i)		Footpad Homogenate
CXCL1 pg/mL	ZIKV
	PBS	AaNRP
	Water	Water	Res 1.0 mg	Res 4.0 mg
	206.652	941.428	663.119	149.151
	155.242	980.081	694.68	401.372
	196.918	1001.67	910.056	329.676
	311.455	1334.55	829.71	321.388
	210.024	1437.08	629.254	387.852
Figure 7C (ii)		Footpad Homogenate
CXCL2 pg/mL	ZIKV
	PBS	AaNRP
	Water	Water	Res 1.0 mg	Res 4.0 mg
	120.191	401.424	292.886	190.349
	99.3078	501.794	285.482	97.1661
	103.472	331.518	253.576	89.6788
	98.269	370.831	262.415	92.7967
	90.5217	307.426	232.898	175.925
Figure 7C (iii)		Footpad Homogenate
CXCL3 pg/mL	ZIKV
	PBS	AaNRP
	Water	Water	Res 1.0 mg	Res 4.0 mg
	15.0021	43.3068	34.1568	14.1376
	9.23261	52.3323	25.4963	15.2772
	8.09776	33.6062	37.5728	11.1635
	10.3334	38.6235	29.1766	10.1288
	11.7517	51.8724	30.5023	18.4671
