# Supplementary material for: A mosquito salivary protein-driven influx of myeloid cells facilitates flavivirus transmission
Source: EMBO J. 2024 Feb 20;43(9):2. doi: 10.1038/s44318-024-00056-x (PMC11066113; doi:10.1038/s44318-024-00056-x)
Supplement: Supplementary file 8 — Source Data Fig. 7 [file 44318_2024_56_MOESM8_ESM.zip › Fig 7/Fig 7F/Fig 7F.xlsx]

## Sheet: Sheet1
Figure 7F	Viremia (FFU/mL plasma)
Days Post Infection	PBS+ZIKV+Water								AaNRP+ZIKV+Water								AaNRP+ZIKV+Res 1.0 mg								AaNRP+ZIKV+Res 4.0 mg
1	1	1	1000	2000	500	1500	1000	1	5000	4000	4000	8000	2000	5000	3000	2000	1	1500	4000	5000	1500	1	3500	1000	3000	500	1000	1	1000	1500	500	1
2	6000	9000	5000	4000	10000	6000	5000	7000	50000	36000	28000	50000	39000	58000	78000	40000	18000	20000	9000	9500	10500	23000	15000	11000	6000	9000	5000	3000	19000	5000	6500	5000
3	64000	124000	44000	76000	108000	212000	108000	92000	940000	660000	450000	530000	700000	860000	460000	570000	288000	246000	114000	402000	330000	222000	204000	150000	136000	92000	172000	120000	124000	92000	152000	56000
4	6000	8000	10000	6000	18000	16000	4000	4000	18000	30000	36000	28000	30000	33000	24000	42000	11000	22000	28000	15000	21000	10000	10000	20000	16000	4000	18000	6000	11000	12000	6000	10000
5	1000	750	1250	500	3000	500	1500	500	2500	4500	5000	6000	2750	7000	3000	3750	3000	3250	1250	4000	1250	2500	2250	2000	2000	2000	1750	1000	750	1250	500	2000
6	750	250	250	1	1000	250	1	1	1500	2000	250	500	750	750	500	1000	500	250	500	750	1	1	1	1500	250	1	250	1	750	500	1000	1
7	750	1	250	1	1	750	500	1	750	1250	1	1	500	500	250	500	250	1	250	750	1	1	500	500	1	1	750	500	1	750	500	1
