# Supplementary material for: A mosquito salivary protein-driven influx of myeloid cells facilitates flavivirus transmission
Source: EMBO J. 2024 Feb 20;43(9):2. doi: 10.1038/s44318-024-00056-x (PMC11066113; doi:10.1038/s44318-024-00056-x)
Supplement: Supplementary file 8 — Source Data Fig. 7 [file 44318_2024_56_MOESM8_ESM.zip › Fig 7/Fig 7I/Fig 7I.xlsx]

## Sheet: Sheet1
Figure 7I	Viremia (FFU/mL plasma)
Days Post Infection	Water								Resveratrol
1	150	210	120	360	240	300	300	30	100	150	120	1	1	1	1	1
2	3000	600	917	1500	3133	930	4500	210	180	667	250	1000	810	810	240	1
3	4800	1980	2400	4800	1620	11400	3100	300	600	420	960	1080	2100	3000	480	1
4	64500	15600	6300	4800	60000	21000	24000	2100	2000	20000	13200	1200	1300	2700	360	1
5	1500	2400	3600	4800	2100	2700	4800	1200	250	3000	480	720	900	810	3000	1
6	1500	480	1500	1600	1200	1200	1280	300	650	600	810	150	350	600	900	1
7	300	717	1000	1050	3633	1000	4133	180	180	810	480	480	550	270	68	1
