# Supplementary material for: A mosquito salivary protein-driven influx of myeloid cells facilitates flavivirus transmission
Source: EMBO J. 2024 Feb 20;43(9):2. doi: 10.1038/s44318-024-00056-x (PMC11066113; doi:10.1038/s44318-024-00056-x)
Supplement: Supplementary file 8 — Source Data Fig. 7 [file 44318_2024_56_MOESM8_ESM.zip › Fig 7/Fig 7G/Fig 7G.xlsx]

## Sheet: Sheet1
Figure 7G
	Days post infection	PBS+ZIKV+Water (n=11)	AaNRP+ZIKV+Water (n=11)	AaNRP+ZIKV+Res 1.0 mg (n=12)	AaNRP+ZIKV Res+4.0 mg (n=10)
	12	1
	12	1
	10	1
	13	1
	14	1
	10	1
	10	1
	11	1
	11	1
	14	1
	15	1
	8		1
	9		1
	9		1
	8		1
	8		1
	8		1
	10		1
	10		1
	9		1
	9		1
	10		1
	9			1
	9			1
	12			1
	10			1
	10			1
	12			1
	10			1
	10			1
	12			1
	11			1
	10			1
	11			1
	11				1
	11				1
	12				1
	14				1
	10				1
	10				1
	15				1
	13				1
	10				1
	14				1
